# Supplementary material for: Attentional Deficits Following Preterm Birth: A Systematic Review and Meta-Analysis
Source: Brain Sci. 2025 Oct 16;15(10):1115. doi: 10.3390/brainsci15101115 (PMC12564378; doi:10.3390/brainsci15101115)
Supplement: Supplementary file 1 [file brainsci-15-01115-s001.zip]

Archive with 1 entries (1 files):
- brainsci-3858910-supplementary.pdf
